# Supplementary material for: Morphological and molecular evidence of the Antarctic sleeper shark Somniosus antarcticus (Somniosidae) in northern Chile
Source: PeerJ. 2026 Jun 26;14:e21381. doi: 10.7717/peerj.21381 (PMC13313001; doi:10.7717/peerj.21381)
Supplement: Supplemental Information 2 [file peerj-14-21381-s002.xlsx]

## Sheet: Tabla
Morphometric character	Male (CHALLWA-UA 025)	Yano (2004)
Total length	90,5 cm/TL	94 cm/TL
Snout tip to
outer nostrils	3.4	0.9
eye	8.2	4.3
spiracle	11.7	9.1
mouth	9.3	6.7
1st gill opening	17.5	17
2nd gill opening	18.9	20.8
3rd gill opening	20.3	22
4th gill opening	21	22.9
5th gill opening	22.5	23.9
pectoral origin	24.8	22.5
pelvic origin	55	59.1
cloaca	57.4	63.6
1st dorsal origin (AO)	39.7	27.1
1st dorsal origin (PO)	42.5	45
2nd dorsal origin	61.7	54
upper caudal origin	76.8	78
lower caudal origin	72.6	76.6
Distance betwen bases
1st and 2nd dorsal	14.8	14
2nd dorsal and caudal	10.4	6.9
pectoral and pelvic	25	26.6
pelvic and caudal	11.7	9.5
Distance between origin of pectoral and pelvic	30.7	31
Nostrils: distance between inner corners	3.3	3.6
Mouth: width	8.11	7.2
Gill opening lengths
1st	1.61	1.4
2nd	1.72	1.6
3rd	1.91	1.8
4th	2.37	1.8
5th	2.76	2
spiracle	1.8	0.4
Eye
horizontal diameter	1.9	0.8
vertical diameter	1.7	0.8
1st dorsal fin
overall length (from AO)	19.2	12.5
overall length (from PO)	10.8	8.7
length posterior margin	5.2	3.8
height	2.5	1.9
Interorbital width	9.9	6.3
2nd dorsal fin
overall length	8.9	8.5
length base	4.4	4.5
length posterior margin	5.7	4.4
height	2.3	2
Pectoral fin
length base	4.2	4.8
length anterior margin	10.4	9
length distal margin	3.9	2.8
length posterior margin	2.7	4
Pelvic fin
overall length	4.5	8
length base	3.6	4.9
length anterior margin	5.6	2.6
length distal margin	1.2	1
length claspers	3.8	3.7
(from pelvic axil)	0.5	0.7
Caudal fin
length dorsal lobe	14.4	15.8
length ventral	10.6	10.8
dorsal tip to notch	5.7	5.5
depth notch	1.5	0.7
Trunk at pectoral origin
width	10.44	12.1
height	5	9.9
Length from snout tip to pectoral end	33.8	31
Distance between preoral clefts	9.72	5.4
Length eye to 1st gill opening	10.1	10.6
